# Supplementary material for: Tumor Microenvironment-Responsive 6-Mercaptopurine-Releasing Injectable Hydrogel for Colon Cancer Treatment
Source: Gels. 2023 Apr 10;9(4):319. doi: 10.3390/gels9040319 (PMC10138092; doi:10.3390/gels9040319)
Supplement: Supplementary file 1 [file gels-09-00319-s001.zip]

Archive with 1 entries (1 files):
- gels-2314411-supplementary.pdf
